# Supplementary material for: Whole-Genome Investigation of Zoonotic Transmission of Livestock-Associated Methicillin-Resistant Staphylococcus aureus Clonal Complex 398 Isolated from Pigs and Humans in Thailand
Source: Antibiotics (Basel). 2023 Dec 16;12(12):1745. doi: 10.3390/antibiotics12121745 (PMC10741195; doi:10.3390/antibiotics12121745)
Supplement: Supplementary file 1 [file antibiotics-12-01745-s001.zip]

Archive with 1 entries (1 files):
- antibiotics-2726666-supplementary.pdf
